# Supplementary material for: Preservation vs. Resection? Pediatric and Non-Pediatric Management Patterns in Ovarian Torsion
Source: Pediatr Rep. 2026 Mar 2;18(2):32. doi: 10.3390/pediatric18020032 (PMC13010654; doi:10.3390/pediatric18020032)
Supplement: Supplementary file 1 [file pediatrrep-18-00032-s001.zip]

Archive with 1 entries (1 files):
- pediatrrep-3999538-supplementary.pdf
